# Supplementary material for: Genetic Engineering of Streptomyces ghanaensis ATCC14672 for Improved Production of Moenomycins
Source: Microorganisms. 2021 Dec 24;10(1):30. doi: 10.3390/microorganisms10010030 (PMC8778134; doi:10.3390/microorganisms10010030)
Supplement: Supplementary file 1 [file microorganisms-10-00030-s001.zip]

Archive with 1 entries (1 files):
- microorganisms-1494032-supplementary.pdf
